# Supplementary material for: Temperature-Resistant Intrinsic High Dielectric Constant Polyimides: More Flexibility of the Dipoles, Larger Permittivity of the Materials
Source: Molecules. 2022 Sep 26;27(19):6337. doi: 10.3390/molecules27196337 (PMC9571362; doi:10.3390/molecules27196337)
Supplement: Supplementary file 1 [file molecules-27-06337-s001.zip]

Archive with 1 entries (1 files):
- molecules-1926138-supplementary.pdf
